# Supplementary material for: Isolation and Immunocharacterization of Lactobacillus salivarius from the Intestine of Wakame-Fed Pigs to Develop Novel “Immunosynbiotics”
Source: Microorganisms. 2019 Jun 6;7(6):167. doi: 10.3390/microorganisms7060167 (PMC6617407; doi:10.3390/microorganisms7060167)
Supplement: Supplementary file 1 [file microorganisms-07-00167-s001.zip]

Archive with 14 entries (10 files):
- microorganisms-470891-proofreading-supplementary/
- microorganisms-470891-proofreading-supplementary/Supplementary files/
- microorganisms-470891-proofreading-supplementary/Supplementary files/.DS_Store
- microorganisms-470891-proofreading-supplementary/Supplementary files/Figure S1.tiff
- microorganisms-470891-proofreading-supplementary/Supplementary files/Figure S2.tiff
- microorganisms-470891-proofreading-supplementary/Supplementary files/Supplementary Tables S1 and S2.docx
- microorganisms-470891-proofreading-supplementary/Supplementary files/Table S3. Raw data for Discrimantion analysis.xlsx
- microorganisms-470891-proofreading-supplementary/__MACOSX/
- microorganisms-470891-proofreading-supplementary/__MACOSX/Supplementary files/
- microorganisms-470891-proofreading-supplementary/__MACOSX/Supplementary files/._.DS_Store
- microorganisms-470891-proofreading-supplementary/__MACOSX/Supplementary files/._Figure S1.tiff
- microorganisms-470891-proofreading-supplementary/__MACOSX/Supplementary files/._Figure S2.tiff
- microorganisms-470891-proofreading-supplementary/__MACOSX/Supplementary files/._Supplementary Tables 1 and 2.docx
- microorganisms-470891-proofreading-supplementary/__MACOSX/Supplementary files/._Table S3.Raw data for Discrimantion analysis.xlsx
