# Supplementary material for: Isolation and Immunocharacterization of Lactobacillus salivarius from the Intestine of Wakame-Fed Pigs to Develop Novel “Immunosynbiotics”
Source: Microorganisms. 2019 Jun 6;7(6):167. doi: 10.3390/microorganisms7060167 (PMC6617407; doi:10.3390/microorganisms7060167)
Supplement: Supplementary file 1 [file microorganisms-07-00167-s001.zip › microorganisms-470891-proofreading-supplementary/Supplementary files/Table S3. Raw data for Discrimantion analysis.xlsx]

## Sheet: IL-6
Strain ID	group	wakame assimilation (OD)	IL-6 expression (Relative index)		g1= OD>0.1、IL-6≧1
L. salivarius FFIG9	g1	0.165333	1.20406		g2= OD>0.1、IL-6＜1
L. salivarius FFIG10	g1	0.242667	1.22233		g3= OD≦0.1、IL-6≧1
L. salivarius FFIG11	g1	0.2	1.43665		g4= ≦0.1、IL-6＜1
L. salivarius FFIG12	g2	0.197667	0.588647
L. salivarius FFIG13	g1	0.151333	1.61978
L. salivarius FFIG14	g1	0.179333	1.66504
L. salivarius FFIG15	g2	0.162333	1.01907
L. salivarius FFIG16	g2	0.169333	0.743601
L. salivarius FFIG17	g2	0.171	0.915704
L. salivarius FFIG18	g1	0.162333	1.11055
L. salivarius FFIG19	g1	0.162667	1.398
L. salivarius FFIG20	g2	0.186333	0.87298
L. salivarius FFIG21	g1	0.167667	1.37419
L. salivarius FFIG22	g1	0.175333	1.56241
L. salivarius FFIG23	g1	0.182	2.63473
L. salivarius FFIG24	g1	0.187	1.40784
L. salivarius FFIG25	g1	0.176667	1.3831
L. salivarius FFIG26	g1	0.181667	1.3442
L. salivarius FFIG27	g1	0.175	1.81191
L. salivarius FFIG28	g1	0.189667	1.89942
L. salivarius FFIG29	g2	0.189	0.127701
L. salivarius FFIG30	g2	0.178	0.116177
L. salivarius FFIG31	g4	0.055	0.0928853
L. salivarius FFIG32	g4	0.0376667	0.0323759
L. salivarius FFIG33	g4	0.0386667	0.0449781
L. salivarius FFIG34	g4	0.0375	0.0748331
L. salivarius FFIG35	g4	0.0513333	0.0499667
L. salivarius FFIG36	g4	0.0756667	0.0712438
L. salivarius FFIG37	g4	0.069	0.0776099
L. salivarius FFIG38	g4	0.0606667	0.0554143
L. salivarius FFIG39	g4	0.065	0.100364
L. salivarius FFIG40	g4	0.074	0.0716866
L. salivarius FFIG41	g4	0.0766667	0.046938
L. salivarius FFIG42	g4	0.100333	0.0583426
L. salivarius FFIG43	g2	0.138	0.065105
L. salivarius FFIG44	g4	0.107333	0.0620963
L. salivarius FFIG45	g4	0.0743333	0.195442
L. salivarius FFIG46	g2	0.127667	0.098608
L. salivarius FFIG47	g4	0.117667	0.0656986
L. salivarius FFIG48	g2	0.1765	0.0881502
L. salivarius FFIG49	g2	0.139	0.0718005
L. salivarius FFIG50	g4	0.116667	0.0787948
L. salivarius FFIG51	g4	0.083	0.0376423
L. salivarius FFIG52	g4	0.0945	0.0678699
L. salivarius FFIG53	g2	0.219667	0.0474552
L. salivarius FFIG54	g2	0.184	0.0440961
L. salivarius FFIG55	g2	0.184667	0.0386407
L. salivarius FFIG56	g2	0.139	0.0185669
L. salivarius FFIG57	g2	0.142	0.0270002
L. salivarius FFIG58	g2	0.212667	0.0440168
L. salivarius FFIG59	g1	0.2305	1.72021
L. salivarius FFIG60	g1	0.271	1.65693
L. salivarius FFIG61	g1	0.225667	1.43793
L. salivarius FFIG62	g1	0.261	1.16754
L. salivarius FFIG63	g3	0.054	2.20925
L. salivarius FFIG64	g4	0.0645	0.43716
L. salivarius FFIG65	g3	0.0693333	1.35669
L. salivarius FFIG66	g3	0.070333	2.0169
L. salivarius FFIG67	g3	0.113	2.43101
L. salivarius FFIG68	g2	0.129	0.26878
L. salivarius FFIG69	g1	0.161667	1.34243
L. salivarius FFIG70	g1	0.177333	3.0963
L. salivarius FFIG71	g1	0.134667	3.17281
L. salivarius FFIG72	g2	0.169	0.195636
L. salivarius FFIG73	g1	0.181333	3.51927
L. salivarius FFIG74	g1	0.142333	3.50028
L. salivarius FFIG75	g1	0.192333	1.71216
L. salivarius FFIG76	g2	0.195667	0.468764
L. salivarius FFIG77	g1	0.173333	2.08602
L. salivarius FFIG78	g1	0.294667	1.14746
L. salivarius FFIG79	g1	0.211333	2.07817
L. salivarius FFIG80	g1	0.234667	1.62536
L. salivarius FFIG81	g1	0.141333	1.61182
L. salivarius FFIG82	g1	0.188667	1.54964
L. salivarius FFIG83	g3	0.080667	1.32517
L. salivarius FFIG84	g4	0.08	0.973982
L. salivarius FFIG85	g1	0.204667	1.85515
L. salivarius FFIG86	g1	0.172	1.51097
L. salivarius FFIG87	g3	0.121333	2.16081
L. salivarius FFIG88	g1	0.163	1.91254
L. salivarius FFIG89	g2	0.1765	1.02419
L. salivarius FFIG90	g2	0.168333	0.624777
L. salivarius FFIG91	g1	0.231333	1.16433
L. salivarius FFIG92	g1	0.214	1.43032
L. salivarius FFIG93	g1	0.196333	1.33554
L. salivarius FFIG94	g2	0.221667	0.976463
L. salivarius FFIG95	g1	0.224	1.33655
L. salivarius FFIG96	g1	0.223667	1.93508
L. salivarius FFIG97	g1	0.233333	1.20037
L. salivarius FFIG98	g2	0.203	0.880786
L. salivarius FFIG99	g2	0.122	1.01493
L. salivarius FFIG100	g2	0.115	0.897672
L. salivarius FFIG101	g3	0.058	1.05549
L. salivarius FFIG102	g1	0.145667	1.10388
L. salivarius FFIG103	g3	0.116333	1.46278
L. salivarius FFIG104	g1	0.151	1.62178
L. salivarius FFIG105	g3	0.129333	1.34932
L. salivarius FFIG106	g2	0.181	1.03059
L. salivarius FFIG107	g1	0.1825	1.14573
L. salivarius FFIG108	g2	0.191	0.946436
L. salivarius FFIG109	g1	0.207	1.18367
L. salivarius FFIG110	g2	0.149667	0.858283
L. salivarius FFIG111	g2	0.2285	0.583502
L. salivarius FFIG112	g2	0.206	0.841057
L. salivarius FFIG113	g2	0.206	0.923707
L. salivarius FFIG114	g4	0.109	0.689289
L. salivarius FFIG115	g4	0.083333	0.578217
L. salivarius FFIG116	g4	0.063333	0.840285
L. salivarius FFIG117	g2	0.186333	0.954502
L. salivarius FFIG118	g1	0.219667	1.10911
L. salivarius FFIG119	g2	0.1765	0.000526938
L. salivarius FFIG120	g2	0.2	0.00240427
L. salivarius FFIG121	g2	0.216333	0.000953388
L. salivarius FFIG122	g2	0.198333	0.00328963
L. salivarius FFIG123	g4	0.124667	0.000401987
L. salivarius FFIG124	g2	0.207	0.000268946
L. salivarius FFIG125	g2	0.139	0.000505985
L. salivarius FFIG126	g2	0.189333	0.000240056
L. salivarius FFIG127	g2	0.246667	0.00142711
L. salivarius FFIG128	g2	0.179667	0.000387157
L. salivarius FFIG129	g2	0.204	0.00138791
L. salivarius FFIG130	g2	0.266667	0.000378549
L. salivarius FFIG131	g2	0.2695	0.000589926
L. salivarius FFIG132	g4	0.105333	0.000276644
L. salivarius FFIG133	g4	0.107333	0.000327147
L. salivarius FFIG134	g4	0.083	0.000330762
L. salivarius FFIG135	g4	0.068667	0.00211983
L. salivarius FFIG136	g4	0.088	0.00529433

## Sheet: INF-β
Strain ID	group	wakame assimilation (OD)	INF-β expression (Relative index)			g1 = OD>0.1、10≧IFN-ｂ≧2
L. salivarius FFIG9	ｇ1	0.165333	2.21891			g2 = OD>0.1、IFN-ｂ≧10
L. salivarius FFIG10	ｇ1	0.242667	4.10197			g3= OD>0.1、IFN-ｂ≦1
L. salivarius FFIG11	ｇ1	0.2	3.20187			g4= OD≦0.1、IFN-ｂ≧2、
L. salivarius FFIG12	ｇ3	0.197667	1.15			g5 = OD≦0.1、IFN-ｂ≦1
L. salivarius FFIG13	ｇ1	0.151333	1.46428
L. salivarius FFIG14	ｇ1	0.179333	3.49543
L. salivarius FFIG15	ｇ1	0.162333	2.23289
L. salivarius FFIG16	ｇ3	0.169333	1.23473
L. salivarius FFIG17	ｇ1	0.171	1.6713
L. salivarius FFIG18	ｇ1	0.162333	1.71026
L. salivarius FFIG19	ｇ3	0.162667	1.05551
L. salivarius FFIG20	ｇ1	0.186333	1.63978
L. salivarius FFIG21	ｇ3	0.167667	1.15258
L. salivarius FFIG22	ｇ3	0.175333	1.29749
L. salivarius FFIG23	ｇ3	0.182	1.28159
L. salivarius FFIG24	ｇ3	0.187	1.11558
L. salivarius FFIG25	ｇ3	0.176667	0.847678
L. salivarius FFIG26	ｇ1	0.181667	2.35563
L. salivarius FFIG27	ｇ1	0.175	1.85044
L. salivarius FFIG28	ｇ3	0.189667	1.04225
L. salivarius FFIG29	ｇ3	0.189	1.05985
L. salivarius FFIG30	ｇ1	0.178	2.07299
L. salivarius FFIG31	ｇ5	0.055	1.46949
L. salivarius FFIG32	ｇ5	0.0376667	1.40169
L. salivarius FFIG33	ｇ5	0.0386667	1.59816
L. salivarius FFIG34	ｇ4	0.0375	5.94587
L. salivarius FFIG35	ｇ4	0.0513333	2.40708
L. salivarius FFIG36	ｇ5	0.0756667	1.18045
L. salivarius FFIG37	ｇ5	0.069	1.30627
L. salivarius FFIG38	ｇ5	0.0606667	0.940132
L. salivarius FFIG39	ｇ5	0.065	1.37656
L. salivarius FFIG40	ｇ5	0.074	1.08104
L. salivarius FFIG41	ｇ4	0.0766667	3.48509
L. salivarius FFIG42	ｇ5	0.100333	1.26561
L. salivarius FFIG43	ｇ1	0.138	3.25161
L. salivarius FFIG44	ｇ4	0.107333	2.47795
L. salivarius FFIG45	ｇ5	0.0743333	1.37134
L. salivarius FFIG46	ｇ1	0.127667	2.39704
L. salivarius FFIG47	ｇ5	0.117667	1.50435
L. salivarius FFIG48	ｇ1	0.1765	2.21457
L. salivarius FFIG49	ｇ3	0.139	1.05763
L. salivarius FFIG50	ｇ5	0.116667	0.706735
L. salivarius FFIG51	ｇ5	0.083	0.598319
L. salivarius FFIG52	ｇ5	0.0945	0.805577
L. salivarius FFIG53	ｇ3	0.219667	1.17025
L. salivarius FFIG54	ｇ1	0.184	3.16976
L. salivarius FFIG55	ｇ1	0.184667	2.10443
L. salivarius FFIG56	ｇ1	0.139	8.57419
L. salivarius FFIG57	ｇ1	0.142	1.75687
L. salivarius FFIG58	ｇ3	0.212667	1.5906
L. salivarius FFIG59	ｇ3	0.2305	1.76403
L. salivarius FFIG60	ｇ1	0.271	2.04747
L. salivarius FFIG61	ｇ3	0.225667	0.533441
L. salivarius FFIG62	ｇ3	0.261	1.083
L. salivarius FFIG63	ｇ5	0.054	0.632596
L. salivarius FFIG64	ｇ5	0.0645	1.0508
L. salivarius FFIG65	ｇ5	0.0693333	0.644836
L. salivarius FFIG66	ｇ5	0.070333	1.98186
L. salivarius FFIG67	ｇ5	0.113	1.32582
L. salivarius FFIG68	ｇ3	0.129	0.536135
L. salivarius FFIG69	ｇ3	0.161667	1.06255
L. salivarius FFIG70	ｇ3	0.177333	1.44308
L. salivarius FFIG71	ｇ3	0.134667	0.584131
L. salivarius FFIG72	ｇ3	0.169	0.178743
L. salivarius FFIG73	ｇ3	0.181333	0.55701
L. salivarius FFIG74	ｇ3	0.142333	0.760007
L. salivarius FFIG75	ｇ3	0.192333	1.20898
L. salivarius FFIG76	ｇ3	0.195667	1.12228
L. salivarius FFIG77	ｇ3	0.173333	1.08234
L. salivarius FFIG78	ｇ3	0.294667	1.62743
L. salivarius FFIG79	ｇ3	0.211333	0.762901
L. salivarius FFIG80	ｇ3	0.234667	0.470023
L. salivarius FFIG81	ｇ3	0.141333	0.417865
L. salivarius FFIG82	ｇ3	0.188667	0.323735
L. salivarius FFIG83	ｇ5	0.080667	0.298379
L. salivarius FFIG84	ｇ5	0.08	0.371016
L. salivarius FFIG85	ｇ3	0.204667	0.582066
L. salivarius FFIG86	ｇ3	0.172	0.9226
L. salivarius FFIG87	ｇ1	0.121333	1.25657
L. salivarius FFIG88	ｇ3	0.163	0.934306
L. salivarius FFIG89	ｇ1	0.1765	2.33622
L. salivarius FFIG90	ｇ1	0.168333	3.133
L. salivarius FFIG91	ｇ1	0.231333	3.13774
L. salivarius FFIG92	ｇ1	0.214	4.12483
L. salivarius FFIG93	ｇ1	0.196333	2.77598
L. salivarius FFIG94	ｇ1	0.221667	2.88939
L. salivarius FFIG95	ｇ1	0.224	2.28559
L. salivarius FFIG96	ｇ1	0.223667	3.16565
L. salivarius FFIG97	ｇ1	0.233333	3.1928
L. salivarius FFIG98	ｇ3	0.203	1.67106
L. salivarius FFIG99	ｇ1	0.122	3.34648
L. salivarius FFIG100	ｇ1	0.115	3.096
L. salivarius FFIG101	ｇ4	0.058	3.36763
L. salivarius FFIG102	ｇ1	0.145667	3.06733
L. salivarius FFIG103	ｇ1	0.116333	5.44627
L. salivarius FFIG104	ｇ1	0.151	2.75385
L. salivarius FFIG105	ｇ1	0.129333	3.07452
L. salivarius FFIG106	ｇ1	0.181	2.07812
L. salivarius FFIG107	ｇ1	0.1825	2.77431
L. salivarius FFIG108	ｇ1	0.191	3.90735
L. salivarius FFIG109	ｇ1	0.207	3.26637
L. salivarius FFIG110	ｇ1	0.149667	2.55444
L. salivarius FFIG111	ｇ3	0.2285	1.40969
L. salivarius FFIG112	ｇ1	0.206	4.24677
L. salivarius FFIG113	ｇ1	0.206	3.92814
L. salivarius FFIG114	ｇ4	0.109	3.22117
L. salivarius FFIG115	ｇ4	0.083333	3.62833
L. salivarius FFIG116	ｇ4	0.063333	3.85838
L. salivarius FFIG117	ｇ1	0.186333	3.00823
L. salivarius FFIG118	ｇ1	0.219667	2.74778
L. salivarius FFIG119	ｇ2	0.1765	16.7894
L. salivarius FFIG120	ｇ2	0.2	24.8299
L. salivarius FFIG121	ｇ2	0.216333	29.4829
L. salivarius FFIG122	ｇ2	0.198333	52.4402
L. salivarius FFIG123	ｇ2	0.124667	27.3484
L. salivarius FFIG124	ｇ2	0.207	42.1927
L. salivarius FFIG125	ｇ2	0.139	21.2783
L. salivarius FFIG126	ｇ2	0.189333	19.9585
L. salivarius FFIG127	ｇ2	0.246667	16.0592
L. salivarius FFIG128	ｇ2	0.179667	14.8525
L. salivarius FFIG129	ｇ2	0.204	16.9913
L. salivarius FFIG130	ｇ2	0.266667	21.455
L. salivarius FFIG131	ｇ2	0.2695	17.5363
L. salivarius FFIG132	ｇ4	0.105333	11.6507
L. salivarius FFIG133	ｇ4	0.107333	18.2735
L. salivarius FFIG134	ｇ4	0.083	21.5964
L. salivarius FFIG135	ｇ4	0.068667	17.0343
L. salivarius FFIG136	ｇ4	0.088	25.1659
